# Supplementary material for: LCAT deficiency: a systematic review with the clinical and genetic description of Mexican kindred
Source: Lipids Health Dis. 2021 Jul 13;20:70. doi: 10.1186/s12944-021-01498-6 (PMC8276382; doi:10.1186/s12944-021-01498-6)
Supplement: Supplementary file 1 — Additional file 1: [file 12944_2021_1498_MOESM1_ESM.xlsx]

## Sheet: Hoja1
JBI Critical Appraisal Checklist for case reports
						1	2	3	4	5	6	7	8	Overall appraisal	Comments
	Reviewer	Date	Author	Year	Record Number	Were patient’s demographic characteristics clearly described?	Was the patient’s history clearly described and presented as a timeline?	Was the current clinical condition of the patient on presentation clearly described?	Were diagnostic tests or assessment methods and the results clearly described?	Was the intervention(s) or treatment procedure(s) clearly described?	Was the post-intervention clinical condition clearly described?	Were adverse events (harms) or unanticipated events identified and described?	Does the case report provide takeaway lessons?
21	AJMR	06/092021	Okubo	1996	21	No	Yes	Yes	Yes	Not applicable	Not applicable	Not applicable	Yes	Include	The patient did not receive treatment.
22	AJMR	06/092021	Bujo	1991	22	Yes	Yes	Yes	Yes	Not applicable	Not applicable	Not applicable	Yes	Include	The patient did not receive treatment.
23	AJMR	06/092021	Miida	2004	23	Yes	Yes	Yes	Yes	Not applicable	Not applicable	Not applicable	Yes	Include	The patient did not receive treatment.
24	AJMR	06/092021	Yang	1997	24	Yes	Yes	Yes	Yes	Not applicable	Not applicable	Not applicable	Yes	Include	The patient did not receive treatment.
25	AJMR	06/092021	Naito	2013	25	Yes	Yes	Yes	Yes	Yes	Yes	No	Yes	Include	They use an experimental treatment with positive partial results.
26	AJMR	06/14/2021	Katayama	2011	26	Yes	Yes	Yes	Yes	Not applicable	Not applicable	Not applicable	Yes	Include	The patient did not receive treatment.
27	AJMR	06/14/2021	Gotoda	1991	27	Yes	Yes	Yes	Yes	Not applicable	Not applicable	Not applicable	Yes	Include	The patient did not receive treatment.
28	AJMR	06/14/2021	Tsuchiya	2011	28	Yes	Yes	Yes	Yes	Not applicable	Not applicable	Not applicable	Yes	Include	The patient did not receive treatment.
29	AJMR	06/14/2021	Hirashio	2010	29	Yes	Yes	Yes	Yes	Not applicable	Not applicable	Not applicable	Yes	Include	The patient did not receive treatment.
30	AJMR	06/14/2021	Wang	2011	30	No	Yes	Yes	Yes	Not applicable	Not applicable	Not applicable	Yes	Include	The patient did not receive treatment.
31	AJMR	06/14/2021	Maruyama	2004	31	Yes	Yes	Yes	Yes	Not applicable	Not applicable	Not applicable	Yes	Include	This is not a case report, but an original article including analysis of primary hyperlipidemias, including LCAT deficiency.
32	AJMR	06/17/2021	Moriyama	1995	32	Yes	Yes	Yes	Yes	Not applicable	Not applicable	Not applicable	Yes	Include	The patient did not receive treatment.
33	AJMR	06/17/2021	Maeda	1991	33	Yes	Yes	Yes	Yes	Not applicable	Not applicable	Not applicable	Yes	Include	The patient did not receive treatment.
34	AJMR	06/17/2021	Kanai	2018	34	Yes	Yes	Yes	Yes	Not applicable	Not applicable	Not applicable	Yes	Include	The patient did not receive treatment.
35	AJMR	06/18/2021	Park	2009	35	Yes	Yes	Yes	Yes	Not applicable	Not applicable	Not applicable	Yes	Include	The patient did not receive treatment.
36	AJMR	06/18/2021	Holleboom	2011	36	Yes	Yes	Yes	Yes	Not applicable	Not applicable	Not applicable	Yes	Include	The patient did not receive treatment.
37	AJMR	06/18/2021	Contacos	1996	37	Yes	Yes	Yes	Yes	Not applicable	Not applicable	Not applicable	Yes	Include	The patient did not receive treatment.
38	AJMR	06/18/2021	Hörl	2006	38	Yes	Yes	Yes	Yes	Not applicable	Not applicable	Not applicable	Yes	Include	The patient did not receive treatment.
39	AJMR	06/18/2021	Steyrer	1995	39	Yes	Yes	Yes	Yes	Not applicable	Not applicable	Not applicable	Yes	Include	The patient did not receive treatment.
40	AJMR	06/18/2021	Wiebusch	1995	40	Yes	Yes	Yes	Yes	Not applicable	Not applicable	Not applicable	Yes	Include	The patient did not receive treatment.
41	AJMR	06/18/2021	Winder	1999	41	Yes	Yes	Yes	Yes	Not applicable	Not applicable	Not applicable	Yes	Include	The patient did not receive treatment.
42	AJMR	06/18/2021	Rader	1994	42	Yes	Yes	Yes	Yes	Not applicable	Not applicable	Not applicable	Yes	Include	The patient did not receive treatment.
43	AJMR	06/25/2021	Funke	1993	43	Yes	Yes	Yes	Yes	Not applicable	Not applicable	Not applicable	Yes	Include	The patient did not receive treatment.
44	AJMR	06/25/2021	Weber	2007	44	Yes	Yes	Yes	Yes	Not applicable	Not applicable	Not applicable	Yes	Include	The patient did not receive treatment.
45	AJMR	06/25/2021	Nanjee	2003	45	Yes	Yes	Yes	Yes	Not applicable	Not applicable	Not applicable	Yes	Include	The patient did not receive treatment.
46	AJMR	06/25/2021	Argyropoulos	1998	46	Yes	Yes	Yes	Yes	Not applicable	Not applicable	Not applicable	Yes	Include	The patient did not receive treatment.
47	AJMR	06/25/2021	Kuivenhoven	1996	47	Yes	Yes	Yes	Yes	Not applicable	Not applicable	Not applicable	Yes	Include	The patient did not receive treatment.
48	AJMR	06/25/2021	Holleboom	2011	48	No	Yes	Yes	Yes	Not applicable	Not applicable	Not applicable	Yes	Include	The patient did not receive treatment.
49	AJMR	06/26/2021	Kuivenhoven	1996	49	Yes	Yes	Yes	Yes	Not applicable	Not applicable	Not applicable	Yes	Include	The patient did not receive treatment.
50	AJMR	06/26/2021	Kuivenhoven	1997	50	Not applicable	Yes	Yes	Yes	Not applicable	Not applicable	Not applicable	Yes	Include	This article presents an overview of LCAT deficiency syndromes until that year.
51	AJMR	06/26/2021	Kuivenhoven	1995	51	Yes	Yes	Yes	Yes	Not applicable	Not applicable	Not applicable	Yes	Include	The patient did not receive treatment.
52	AJMR	06/26/2021	Miettinen	1997	52	Yes	Yes	Yes	Yes	Not applicable	Not applicable	Not applicable	Yes	Include	The patient did not receive treatment.
53	AJMR	06/26/2021	Gylling	1992	53	Yes	Yes	Yes	Yes	Not applicable	Not applicable	Not applicable	Yes	Include	The patient did not receive treatment.
54	AJMR	06/26/2021	Miettinen	1994	54	Yes	Yes	Yes	Yes	Not applicable	Not applicable	Not applicable	Yes	Include	The patient did not receive treatment.
55	AJMR	06/26/2021	Teh	1999	55	Yes	Yes	Yes	Yes	Not applicable	Not applicable	Not applicable	Yes	Include	The patient did not receive treatment.
56	AJMR	06/26/2021	Klein	1993	56	Yes	Yes	Yes	Yes	Not applicable	Not applicable	Not applicable	Yes	Include	The patient did not receive treatment.
57	AJMR	06/28/2021	Guerin	1997	57	Yes	Yes	Yes	Yes	Not applicable	Not applicable	Not applicable	Yes	Include	The patient did not receive treatment.
58	AJMR	06/28/2021	Elkhalil	1997	58	Yes	Yes	Yes	Yes	Not applicable	Not applicable	Not applicable	Yes	Include	The patient did not receive treatment.
59	AJMR	06/28/2021	Dorval	1993	59	No	No	Yes	Yes	Not applicable	Not applicable	Not applicable	Yes	Include	The patient did not receive treatment.
60	AJMR	06/28/2021	Baass	2009	60	Yes	Yes	Yes	Yes	Not applicable	Not applicable	Not applicable	Yes	Include	The patient did not receive treatment.
61	AJMR	06/28/2021	Funke	1991	61	Yes	Yes	Yes	Yes	Not applicable	Not applicable	Not applicable	Yes	Include	The patient did not receive treatment.
62	DBEL	2021-06-22	Hanns-Georg Klein	1991	62	Yes	Yes	Yes	Yes	Not applicable	Not applicable	Yes	Yes	Include	The patient did not receive treatment.
63	DBEL	2021-06-22	Bernhard U. Bender	2007	63	Yes	Yes	Yes	Yes	Yes	Yes	Not applicable	Yes	Include	The patient did not receive treatment.
64	DBEL	2021-06-22	James S. Owen	1996	64	Yes	Yes	Yes	Yes	Not applicable	Not applicable	Not applicable	Yes	Include	The patient did not receive treatment.
65	DBEL	2021-06-22	Fountoulakis	2019	65	Yes	Yes	Yes	Yes	Yes	Yes	Yes	Yes	Include	The article is a large cohort.
66	DBEL	2021-06-22	Calabresi	2005	66	No	Yes	Yes	Yes	Not applicable	Not applicable	Not applicable	Yes	Include	The article is a large cohort.
67	DBEL	2021-06-22	Calabresi	2009	67	No	Yes	Yes	Yes	Not applicable	Not applicable	Not applicable	Yes	Include	The article is a large cohort.
68	DBEL	2021-06-22	Gigante	2006	68	Yes	Yes	Yes	Yes	Not applicable	Not applicable	Not applicable	Yes	Include	The patient did not receive treatment.
69	DBEL	2021-06-22	Taramelli	1990	69	Yes	Yes	Yes	Yes	Not applicable	Not applicable	Not applicable	Yes	Include	The patient did not receive treatment.
70	DBEL	2021-06-22	Frasca	2004	70	Yes	Yes	Yes	Yes	Not applicable	Not applicable	Not applicable	Yes	Include	The patient did not receive treatment.
71	DBEL	2021-06-22	Sessa	2001	71	Yes	Yes	Yes	Yes	Not applicable	Not applicable	Not applicable	Yes	Include	The patient did not receive treatment.
72	DBEL	2021-06-23	Conca	2012	72	Yes	Yes	Yes	Yes	Not applicable	Not applicable	Not applicable	Yes	Include	The patient did not receive treatment.
73	DBEL	2021-06-23	Aranda	2008	73	Yes	Yes	Yes	Yes	Yes	Yes	Yes	Yes	Include
74	DBEL	2021-06-23	Skretting	1992	74	Yes	Yes	Yes	Yes	Not applicable	Not applicable	Not applicable	Yes	Include	The patient did not receive treatment.
75	DBEL	2021-06-23	Strøm	2011	75	Yes	Yes	Yes	Yes	Yes	Yes	Yes	Yes	Include	The patient did not receive treatment.
76	DBEL	2021-06-23	Idzior-Walus	2006	76	Yes	Yes	Yes	Yes	Yes	No	No	Yes	Include
77	DBEL	2021-06-23	Castro-Ferreira	2017	77	Yes	Yes	Yes	Yes	Yes	Yes	Yes	Yes	Include	The patient did not receive treatment.
78	DBEL	2021-06-23	Rial-Crestelo	2017	78	Yes	Yes	Yes	Yes	Not applicable	Not applicable	Not applicable	Yes	Include	The patient did not receive treatment.
79	DBEL	2021-06-23	Cirera	1998	79	Yes	Yes	Yes	Yes	Not applicable	Not applicable	Not applicable	Yes	Include	The patient did not receive treatment.
80	DBEL	2021-06-23	Recalde	2002	80	Not applicable	Not applicable	Not applicable	Not applicable	Not applicable	Not applicable	Not applicable	Yes	Include	The article is a review.
81	DBEL	2021-06-23	Blanco-Vaca	1997	81	Yes	Yes	Yes	Yes	Not applicable	Not applicable	Not applicable	Yes	Include	The patient did not receive treatment.
82	DBEL	2021-06-24	Lamiquiz-Moneo	2019	82	Yes	Yes	Yes	Yes	Yes	Yes	Yes	Yes	Include	The patient did not receive treatment.
83	DBEL	2021-06-24	Skretting	1992	83	Yes	Yes	Yes	Yes	Not applicable	Not applicable	Not applicable	Yes	Include	The patient did not receive treatment.
84	DBEL	2021-06-24	Brites	1998	84	Yes	Yes	Yes	Yes	Yes	Yes	Yes	Yes	Include
85	DBEL	2021-06-24	Norum	2020	85	Not applicable	Not applicable	Not applicable	Not applicable	Not applicable	Not applicable	Not applicable	Yes	Include	The article is a review.
86	DBEL	2021-06-24	Sampaio	2017	86	No	No	No	No	No	No	No	Yes	Include	The article is a large cohort.
87	DBEL	2021-06-24	Tobar	2019	87	Yes	Yes	Yes	Yes	Not applicable	Not applicable	Not applicable	Yes	Include	The patient did not receive treatment.
88	DBEL	2021-06-24	Marin	2006	88	Yes	Yes	Yes	Yes	Yes	Yes	Yes	Yes	Include	The patient did not receive treatment.
89	DBEL	2021-06-24	Palmiero	2009	89	Yes	Yes	Yes	Yes	Not applicable	Not applicable	Not applicable	Yes	Include	The patient did not receive treatment.
90	DBEL	2021-06-24	Posadas	2014	90	Yes	Yes	Yes	Yes	Not applicable	Not applicable	Not applicable	Yes	Include	The patient did not receive treatment.
91	DBEL	2021-06-24	Mahapatra	2015	91	Yes	Yes	Yes	Yes	Yes	Yes	Yes	Yes	Include
92	DBEL	2021-06-24	Muthusethupathi	1999	92	Yes	Yes	Yes	Yes	Yes	Yes	Yes	Yes	Include	The pacient recived a renal transplant.
93	DBEL	2021-06-25	Gopalakrishnan	2016	93	Yes	Yes	Yes	Yes	Not applicable	Not applicable	Not applicable	Yes	Include	The pacient did not recive treatment.
94	DBEL	2021-06-25	Oliaei	2019	94	No	No	No	No	No	No	No	Yes	Include	The article is a large cohort.
95	DBEL	2021-06-25	Roshan	2011	95	Yes	Yes	Yes	Yes	Yes	Yes	Yes	Yes	Include
96	DBEL	2021-06-25	Charlton-Menys	2007	96	Yes	Yes	Yes	Yes	Not applicable	Not applicable	Not applicable	Yes	Include	The patient did not receive treatment.
97	DBEL	2021-06-25	Ustaoglu	2019	97	Yes	Yes	Yes	Yes	Not applicable	Not applicable	Not applicable	Yes	Include	The patient did not receive treatment.
98	DBEL	2021-06-25	Dimick	2014	98	Yes	Yes	Yes	Yes	Yes	Yes	Yes	Yes	Include
99	DBEL	2021-06-25	Kasid	2001	99	Yes	Yes	Yes	Yes	Not applicable	Not applicable	Not applicable	Yes	Include	The patient did not receive treatment.
100	DBEL	2021-06-25	Cohen	2013	100	No	No	No	No	No	No	No	Yes	Include	The article is a review.
101	DBEL	2021-06-25	Klein	1993	101	Yes	Yes	Yes	Yes	Not applicable	Not applicable	Not applicable	Yes	Include	The patient did not receive treatment.
102	DBEL	2021-06-25	Miller	1995	102	Yes	Yes	Yes	Yes	Not applicable	Not applicable	Not applicable	Yes	Include	The patient did not receive treatment.

## Sheet: Hoja2
Yes	Include
No	Exclude
Unclear	Seek further info
Not applicable
